# Supplementary material for: Internalization of Muscle-Specific Kinase Is Increased by Agrin and Independent of Kinase-Activity, Lrp4 and Dynamin
Source: Front Mol Neurosci. 2022 Mar 15;15:780659. doi: 10.3389/fnmol.2022.780659 (PMC8965242; doi:10.3389/fnmol.2022.780659)
Supplement: Supplementary file 2 [file Table_1.XLSX]

## Sheet: Fig1
Fig1B
Surface protein
	Lrp4									MuSK									AChR
	0	-30min	-60min	-180min	-360min	+30min	+60min	+180min	+360min	0	-30min	-60min	-180min	-360min	+30min	+60min	+180min	+360min	0	-30min	-60min	-180min	-360min	+30min	+60min	+180min	+360min
N	13	9	9	9	16	11	11	11	15	14	10	10	10	17	11	11	11	16	10	8	9	9	14	9	9	10	15
Mean	1000	1094	1115	0.991	0.655	1092	1182	1030	0.658	1000	0.937	0.919	0.888	0.854	0.771	0.710	0.568	0.537	1000	1086	1179	1129	0.881	0.839	0.866	0.725	0.598
SEM	0.000	0.102	0.067	0.109	0.073	0.102	0.111	0.068	0.070	0.000	0.088	0.061	0.082	0.074	0.075	0.052	0.048	0.071	0.000	0.102	0.146	0.128	0.070	0.076	0.087	0.072	0.065
SD	0.000	0.307	0.202	0.328	0.290	0.338	0.367	0.225	0.271	0.000	0.278	0.194	0.258	0.304	0.249	0.172	0.160	0.285	0.000	0.289	0.438	0.384	0.261	0.229	0.262	0.228	0.252
Variance	0.000	0.094	0.041	0.108	0.084	0.114	0.135	0.051	0.073	0.000	0.077	0.038	0.067	0.092	0.062	0.029	0.026	0.082	0.000	0.083	0.192	0.147	0.068	0.052	0.069	0.052	0.063
Minimum	1000	0.713	0.711	0.458	0.267	0.477	0.864	0.617	0.356	1000	0.598	0.715	0.435	0.420	0.507	0.433	0.392	0.133	1000	0.589	0.599	0.530	0.304	0.442	0.394	0.385	0.205
Maximum	1000	1505	1412	1372	1387	1557	1962	1485	1114	1000	1349	1252	1265	1292	1379	1017	0.876	1241	1000	1368	1990	1814	1272	1118	1307	1031	0.927
Fig1C
Total protein
	Lrp4									MuSK									AChR
	0	-30min	-60min	-180min	-360min	+30min	+60min	+180min	+360min	0	-30min	-60min	-180min	-360min	+30min	+60min	+180min	+360min	0	-30min	-60min	-180min	-360min	+30min	+60min	+180min	+360min
N	12	10	9	10	5	10	10	9	5	9	9	8	9	5	9	9	9	5	12	10	9	10	5	10	10	10	5
Mean	1000	0.963	0.793	0.628	0.446	0.874	0.892	0.609	0.515	1000	0.796	0.679	0.580	0.568	0.745	0.712	0.561	0.590	1000	0.918	0.827	0.534	0.447	0.826	0.839	0.557	0.516
SEM	0.000	0.119	0.086	0.086	0.079	0.090	0.101	0.079	0.053	0.000	0.079	0.089	0.105	0.081	0.078	0.088	0.062	0.039	0.000	0.070	0.094	0.045	0.045	0.074	0.090	0.053	0.062
SD	0.000	0.375	0.258	0.272	0.177	0.286	0.320	0.237	0.119	0.000	0.236	0.251	0.316	0.180	0.235	0.265	0.187	0.088	0.000	0.220	0.282	0.142	0.101	0.235	0.285	0.167	0.139
Variance	0.000	0.141	0.067	0.074	0.031	0.082	0.103	0.056	0.014	0.000	0.056	0.063	0.100	0.032	0.055	0.070	0.035	0.008	0.000	0.048	0.080	0.020	0.010	0.055	0.081	0.028	0.01
Minimum	1000	0.514	0.407	0.333	0.284	0.445	0.437	0.323	0.380	1000	0.477	0.368	0.246	0.371	0.280	0.249	0.296	0.475	1000	0.530	0.438	0.322	0.325	0.433	0.401	0.301	0.408
Maximum	1000	1548	1248	1123	0.716	1261	1299	0.987	0.642	1000	1293	1056	1260	0.837	1123	1121	0.841	0.677	1000	1290	1203	0.755	0.563	1225	1268	0.950	0.679
Fig1D
	Lrp4										MuSK										AChR
	0	-30min	-60min	-180min	-360min	0	+30min	+60min	+180min	+360min	0	-30min	-60min	-180min	-360min	0	+30min	+60min	+180min	+360min	0	-30min	-60min	-180min	-360min	0	+30min	+60min	+180min	+360min
N	10	9	7	7	8	9	8	7	8	5	10	10	7	7	7	10	6	7	8	3	8	8	5	6	6	8	6	5	6	4
Mean	1000	1230	1202	1050	0.875	1000	0.750	0.734	0.623	0.442	1000	0.991	0.820	0.755	0.560	1000	0.835	0.920	0.680	0.577	1000	0.990	0.760	0.656	0.594	1000	1004	0.859	0.876	0.635
SEM	0.000	0.125	0.102	0.089	0.063	0.000	0.046	0.069	0.061	0.027	0.000	0.070	0.063	0.099	0.069	0.000	0.118	0.060	0.069	0.086	0.000	0.086	0.157	0.092	0.112	0.000	0.173	0.108	0.088	0.075
SD	0.000	0.375	0.269	0.237	0.179	0.000	0.129	0.184	0.173	0.060	0.000	0.222	0.167	0.261	0.182	0.000	0.289	0.160	0.196	0.149	0.000	0.245	0.351	0.224	0.275	0.000	0.423	0.241	0.215	0.149
Variance	0.000	0.141	0.072	0.056	0.032	0.000	0.017	0.034	0.030	0.004	0.000	0.049	0.028	0.068	0.033	0.000	0.084	0.025	0.038	0.022	0.000	0.060	0.123	0.050	0.075	0.000	0.179	0.058	0.046	0.022
Minimum	1000	0.546	0.814	0.720	0.612	1000	0.591	0.524	0.373	0.385	1000	0.664	0.652	0.447	0.291	1000	0.420	0.658	0.442	0.450	1000	0.735	0.407	0.496	0.405	1000	0.388	0.566	0.683	0.497
Maximum	1000	1808	1500	1377	1075	1000	0.900	1081	0.974	0.535	1000	1462	1050	1113	0.775	1000	1260	1123	1003	0.741	1000	1490	1213	1069	1119	1000	1355	1171	1281	0.844

## Sheet: Fig2
Fig.2B
	LRP4
	WT						KA						KD
	0	+30min	+60min	+120min	+180min	+360min	0	+30min	+60min	+120min	+180min	+360min	0	+30min	+60min	+120min	+180min	+360min
N	7	7	5	7	7	7	7	6	7	7	7	7	6	6	6	6	6	6
Mean	1000	0.980	1050	1020	0.868	0.684	1000	1129	1159	1046	0.858	0.549	1000	1206	1302	1089	1123	0.640
SEM	0.000	0.089	0.180	0.151	0.117	0.106	0.000	0.145	0.111	0.101	0.126	0.054	0.000	0.098	0.148	0.142	0.169	0.074
SD	0.000	0.235	0.402	0.400	0.310	0.281	0.000	0.354	0.294	0.268	0.332	0.142	0.000	0.239	0.362	0.349	0.414	0.182
Variance	0.000	0.055	0.162	0.160	0.096	0.079	0.000	0.126	0.086	0.072	0.110	0.020	0.000	0.057	0.131	0.121	0.172	0.033
Minimum	1000	0.607	0.536	0.405	0.409	0.328	1000	0.813	0.844	0.767	0.615	0.293	1000	0.945	0.822	0.797	0.675	0.399
Maximum	1000	1267	1601	1736	1360	1129	1000	1630	1719	1556	1578	0.708	1000	1550	1911	1720	1843	0.863
	MuSK
	WT						KA						KD
	0	+30min	+60min	+120min	+180min	+360min	0	+30min	+60min	+120min	+180min	+360min	0	+30min	+60min	+120min	+180min	+360min
N	7	7	7	7	7	7	7	6	7	7	7	7	6	6	6	6	6	6
Mean	1000	0.879	0.964	0.756	0.740	0.785	1000	1109	1024	0.968	0.862	0.660	1000	1046	1144	1047	1014	0.809
SEM	0.000	0.102	0.143	0.070	0.084	0.183	0.000	0.137	0.127	0.102	0.081	0.057	0.000	0.049	0.047	0.103	0.107	0.073
SD	0.000	0.269	0.378	0.184	0.222	0.483	0.000	0.335	0.336	0.271	0.215	0.151	0.000	0.119	0.115	0.253	0.261	0.179
Variance	0.000	0.072	0.143	0.034	0.049	0.234	0.000	0.113	0.113	0.073	0.046	0.023	0.000	0.014	0.013	0.064	0.068	0.032
Minimum	1000	0.547	0.661	0.452	0.414	0.358	1000	0.604	0.650	0.672	0.634	0.490	1000	0.857	1023	0.828	0.613	0.517
Maximum	1000	1230	1704	0.971	1024	1725	1000	1656	1520	1292	1261	0.952	1000	1194	1319	1530	1350	1002
	AChR
	WT						KA						KD
	0	+30min	+60min	+120min	+180min	+360min	0	+30min	+60min	+120min	+180min	+360min	0	+30min	+60min	+120min	+180min	+360min
N	6	6	6	6	6	6	7	4	6	6	7	7	6	6	5	5	5	5
Mean	1000	0.903	0.910	0.829	0.663	0.707	1000	1082	1052	0.896	0.914	0.760	1000	1051	0.997	0.960	0.862	0.685
SEM	0.000	0.060	0.068	0.128	0.066	0.085	0.000	0.107	0.093	0.129	0.105	0.121	0.000	0.080	0.083	0.086	0.119	0.083
SD	0.000	0.146	0.166	0.314	0.161	0.208	0.000	0.214	0.228	0.315	0.279	0.320	0.000	0.195	0.185	0.193	0.265	0.185
Variance	0.000	0.021	0.027	0.098	0.026	0.043	0.000	0.046	0.052	0.100	0.078	0.103	0.000	0.038	0.034	0.037	0.070	0.034
Minimum	1000	0.710	0.671	0.440	0.435	0.475	1000	0.855	0.676	0.575	0.540	0.259	1000	0.838	0.852	0.692	0.528	0.373
Maximum	1000	1091	1181	1165	0.871	1058	1000	1278	1362	1438	1238	1174	1000	1294	1297	1229	1269	0.853
Fig.2C
	Lrp4
	WT					KA					KD
	0	+60min	+120min	+180min	+360min	0	+60min	+120min	+180min	+360min	0	+60min	+120min	+180min	+360min
N	9	8	9	9	9	8	8	8	7	6	6	6	6	6	6
Mean	1000	0.676	0.579	0.545	0.398	1000	0.808	0.728	0.707	0.478	1000	0.890	0.620	0.502	0.449
SEM	0.000	0.062	0.044	0.073	0.050	0.000	0.050	0.046	0.028	0.048	0.000	0.126	0.085	0.042	0.104
SD	0.000	0.177	0.131	0.219	0.151	0.000	0.141	0.131	0.075	0.118	0.000	0.308	0.209	0.103	0.255
Variance	0.000	0.031	0.017	0.048	0.023	0.000	0.020	0.017	0.006	0.014	0.000	0.095	0.044	0.011	0.065
Minimum	1000	0.366	0.381	0.260	0.196	1000	0.672	0.572	0.595	0.296	1000	0.489	0.410	0.385	0.111
Maximum	1000	0.906	0.711	0.874	0.580	1000	1089	0.907	0.790	0.639	1000	1220	0.911	0.623	0.805
	MuSK
	WT					KA					KD
	0	+60min	+120min	+180min	+360min	0	+60min	+120min	+180min	+360min	0	+60min	+120min	+180min	+360min
N	8	7	8	8	7	8	10	10	9	9	5	6	6	6	6
Mean	1000	0.756	0.709	0.720	0.478	1000	0.826	0.796	0.783	0.614	1000	0.815	0.758	0.631	0.652
SEM	0.000	0.075	0.065	0.055	0.046	0.000	0.045	0.066	0.035	0.052	0.000	0.091	0.080	0.061	0.065
SD	0.000	0.199	0.184	0.155	0.122	0.000	0.144	0.208	0.106	0.155	0.000	0.224	0.196	0.150	0.160
Variance	0.000	0.039	0.034	0.024	0.015	0.000	0.021	0.043	0.011	0.024	0.000	0.050	0.038	0.023	0.026
Minimum	1000	0.450	0.460	0.500	0.284	1000	0.667	0.507	0.632	0.457	1000	0.508	0.516	0.510	0.446
Maximum	1000	1059	1002	0.956	0.639	1000	1108	1102	0.966	0.962	1000	1068	1027	0.840	0.921
	AChR
	WT					KA					KD
	0	+60min	+120min	+180min	+360min	0	+60min	+120min	+180min	+360min	0	+60min	+120min	+180min	+360min
N	10	10	10	10	10	7	8	8	8	7	5	6	6	6	5
Mean	1000	0.797	0.668	0.610	0.503	1000	0.714	0.578	0.587	0.490	1000	0.715	0.563	0.508	0.546
SEM	0.000	0.062	0.065	0.072	0.056	0.000	0.053	0.051	0.045	0.046	0.000	0.079	0.108	0.064	0.108
SD	0.000	0.195	0.206	0.228	0.176	0.000	0.149	0.145	0.127	0.121	0.000	0.193	0.264	0.157	0.242
Variance	0.000	0.038	0.042	0.052	0.031	0.000	0.022	0.021	0.016	0.015	0.000	0.037	0.070	0.025	0.059
Minimum	1000	0.411	0.376	0.312	0.293	1000	0.481	0.399	0.411	0.352	1000	0.497	0.232	0.222	0.195
Maximum	1000	1148	0.905	1023	0.779	1000	0.974	0.757	0.755	0.663	1000	0.960	0.978	0.649	0.833

## Sheet: Fig3
Fig.3B
	MuSK
	WT						Exon3#2						Exon3#9
	0	+30min	+60min	+120min	+180min	+360min	0	+30min	+60min	+120min	+180min	+360min	0	+30min	+60min	+120min	+180min	+360min
N	8	6	8	6	6	5	7	5	6	7	7	7	5	4	5	5	5	5
Mean	1000	1061	0.834	0.676	0.810	0.759	1000	1129	0.897	0.858	0.718	0.810	1000	1101	1074	0.761	0.762	0.846
SEM	0.000	0.246	0.123	0.092	0.138	0.131	0.000	0.132	0.070	0.110	0.079	0.136	0.000	0.026	0.098	0.123	0.106	0.151
SD	0.000	0.603	0.347	0.227	0.339	0.292	0.000	0.296	0.171	0.290	0.210	0.361	0.000	0.046	0.219	0.275	0.237	0.339
Variance	0.000	0.363	0.120	0.051	0.115	0.085	0.000	0.088	0.029	0.084	0.044	0.130	0.000	0.002	0.048	0.076	0.056	0.115
Minimum	1000	0.533	0.424	0.457	0.279	0.330	1000	0.828	0.607	0.518	0.448	0.277	1000	1053	0.783	0.343	0.435	0.397
Maximum	1000	2216	1414	1089	1124	1055	1000	1594	1101	1300	1086	1204	1000	1144	1307	1115	1073	1138
	AChR
	WT						Exon3#2						Exon3#9
	0	+30min	+60min	+120min	+180min	+360min	0	+30min	+60min	+120min	+180min	+360min	0	+30min	+60min	+120min	+180min	+360min
N	8	5	7	5	8	7	9	5	9	9	9	8	7	5	7	6	6	7
Mean	1000	0.905	0.823	0.815	0.664	0.650	1000	1152	0.998	0.875	0.880	0.615	1000	1138	0.950	0.815	0.885	0.821
SEM	0.000	0.119	0.062	0.091	0.075	0.137	0.000	0.052	0.103	0.105	0.081	0.101	0.000	0.076	0.098	0.072	0.129	0.121
SD	0.000	0.267	0.163	0.203	0.213	0.363	0.000	0.117	0.310	0.314	0.243	0.285	0.000	0.169	0.260	0.176	0.316	0.321
Variance	0.000	0.071	0.027	0.041	0.046	0.132	0.000	0.014	0.096	0.098	0.059	0.081	0.000	0.029	0.068	0.031	0.100	0.103
Minimum	1000	0.707	0.589	0.545	0.242	0.148	1000	1002	0.630	0.500	0.430	0.210	1000	0.864	0.722	0.543	0.487	0.328
Maximum	1000	1355	1081	1077	0.928	1250	1000	1325	1668	1370	1231	1169	1000	1280	1407	1044	1378	1270
Fig.3C
	MuSK
	WT						Exon3#2						Exon3#9
	0	+30min	+60min	+120min	+180min	+360min	0	+30min	+60min	+120min	+180min	+360min	0	+30min	+60min	+120min	+180min	+360min
N	8	4	8	8	7	8	7	4	7	6	6	5	9	5	8	8	9	7
Mean	1000	0.980	0.931	0.768	0.674	0.714	1000	0.795	0.800	0.711	0.677	0.762	1000	1392	0.943	0.843	0.771	0.703
SEM	0.000	0.092	0.078	0.085	0.115	0.071	0.000	0.033	0.060	0.108	0.100	0.213	0.000	0.091	0.095	0.175	0.164	0.154
SD	0.000	0.183	0.220	0.242	0.304	0.201	0.000	0.067	0.158	0.264	0.245	0.475	0.000	0.204	0.270	0.495	0.493	0.407
Variance	0.000	0.034	0.048	0.058	0.093	0.041	0.000	0.004	0.025	0.070	0.060	0.226	0.000	0.042	0.073	0.245	0.243	0.166
Minimum	1000	0.715	0.578	0.442	0.303	0.497	1000	0.709	0.576	0.287	0.446	0.384	1000	1092	0.539	0.271	0.158	0.226
Maximum	1000	1139	1173	1151	1156	1108	1000	0.868	0.977	1018	1100	1527	1000	1609	1366	1471	1600	1310
	AChR
	WT						Exon3#2						Exon3#9
	0	+30min	+60min	+120min	+180min	+360min	0	+30min	+60min	+120min	+180min	+360min	0	+30min	+60min	+120min	+180min	+360min
N	10	5	10	9	9	9	8	5	8	7	7	6	9	6	9	8	9	8
Mean	1000	0.866	0.905	0.740	0.671	0.535	1000	0.847	0.930	0.781	0.650	0.597	1000	1037	0.753	0.609	0.633	0.543
SEM	0.000	0.030	0.074	0.063	0.061	0.047	0.000	0.100	0.075	0.134	0.074	0.129	0.000	0.208	0.095	0.084	0.113	0.154
SD	0.000	0.067	0.234	0.189	0.183	0.142	0.000	0.224	0.213	0.355	0.196	0.316	0.000	0.510	0.285	0.236	0.339	0.436
Variance	0.000	0.005	0.055	0.036	0.033	0.020	0.000	0.050	0.045	0.126	0.038	0.100	0.000	0.260	0.081	0.056	0.115	0.190
Minimum	1000	0.782	0.579	0.335	0.443	0.316	1000	0.478	0.600	0.370	0.405	0.363	1000	0.580	0.383	0.297	0.211	0.150
Maximum	1000	0.935	1352	0.920	1058	0.767	1000	1077	1247	1430	1005	1185	1000	2001	1240	1019	1120	1538

## Sheet: Fig4
Fig.4B
	Lrp4								MuSK								AChR
	0	-30min	-60min	-180min	0	+30min	+60min	+180min	0	-30min	-60min	-180min	0	+30min	+60min	+180min	0	-30min	-60min	-180min	0	+30min	+60min	+180min
N	5	5	5	5	5	5	4	5	5	6	6	4	6	6	6	5	6	6	6	5	6	6	5	6
Mean	1000	1047	1083	0.932	1000	1110	1038	1098	1000	0.769	0.724	0.785	1000	0.794	0.735	0.722	1000	0.958	0.808	0.808	1000	0.818	0.667	0.756
SEM	0.000	0.139	0.129	0.036	0.000	0.093	0.147	0.107	0.000	0.089	0.090	0.126	0.000	0.081	0.094	0.058	0.000	0.099	0.090	0.182	0.000	0.105	0.096	0.125
SD	0.000	0.312	0.289	0.081	0.000	0.208	0.254	0.238	0.000	0.217	0.220	0.251	0.000	0.198	0.230	0.129	0.000	0.243	0.220	0.406	0.000	0.257	0.216	0.306
Variance	0.000	0.097	0.084	0.007	0.000	0.043	0.065	0.057	0.000	0.047	0.049	0.063	0.000	0.039	0.053	0.017	0.000	0.059	0.048	0.165	0.000	0.066	0.046	0.093
Minimum	1000	0.717	0.686	0.862	1000	0.781	0.765	0.827	1000	0.554	0.343	0.445	1000	0.490	0.327	0.528	1000	0.557	0.555	0.362	1000	0.461	0.401	0.298
Maximum	1000	1493	1388	1059	1000	1313	1269	1448	1000	1140	0.954	1037	1000	1084	0.950	0.834	1000	1313	1173	1303	1000	1240	0.994	1039

## Sheet: Fig5
Fig.5A
	MuSK phosphorylation
	-Agrin	+Agrin	-Ag/+Dyna	+Ag/+Dyna	-Ag/+Dg	+Ag/+Ag
N	4	4	4	4	4	4
Mean	0.068	1000	0.090	1057	0.054	0.975
SEM	0.012	0.000	0.009	0.199	0.028	0.115
SD	0.023	0.000	0.017	0.397	0.056	0.229
Variance	0.5412	0.000	0.2959	0.158	0.003	0.052
Minimum	0.047	1000	0.074	0.719	0.7231	0.655
Maximum	0.097	1000	0.114	1628	0.105	1193
Fig.5B
	AChR phosphorylation
	-Agrin	+Agrin	-Ag/+Dyna	+Ag/+Dyna	-Ag/+Dg	+Ag/+Ag
N	4	4	4	4	4	4
Mean	0.099	1000	0.150	0.912	0.125	1156
SEM	0.030	0.000	0.041	0.153	0.037	0.195
SD	0.059	0.000	0.082	0.307	0.073	0.389
Variance	0.004	0.000	0.007	0.094	0.005	0.151
Minimum	0.037	1000	0.055	0.693	0.055	0.674
Maximum	0.156	1000	0.248	1353	0.228	1626

## Sheet: FigS5
Fig S5B
	Lrp4								MuSK								AChR
	0	-30min	-60min	-180min	0	+30min	+60min	+180min	0	-30min	-60min	-180min	0	+30min	+60min	+180min	0	-30min	-60min	-180min	0	+30min	+60min	+180min
N	9	9	7	8	9	9	7	8	9	9	8	7	9	9	8	7	9	8	8	7	9	9	8	7
Mean	1000	1114	1012	0.810	1000	1194	0.903	0.834	1000	0.926	0.955	0.877	1000	0.973	1034	0.904	1000	0.877	0.906	1073	1000	1083	1034	0.964
SEM	0.000	0.125	0.101	0.095	0.000	0.220	0.135	0.082	0.000	0.058	0.106	0.101	0.000	0.088	0.083	0.089	0.000	0.048	0.060	0.149	0.000	0.149	0.115	0.081
SD	0.000	0.375	0.267	0.269	0.000	0.661	0.356	0.233	0.000	0.174	0.300	0.268	0.000	0.264	0.235	0.235	0.000	0.137	0.171	0.395	0.000	0.446	0.324	0.214
Variance	0.000	0.141	0.071	0.072	0.000	0.438	0.127	0.054	0.000	0.030	0.090	0.072	0.000	0.070	0.055	0.055	0.000	0.019	0.029	0.156	0.000	0.199	0.105	0.046
Minimum	1000	0.636	0.731	0.558	1000	0.534	0.598	0.545	1000	0.607	0.609	0.577	1000	0.619	0.722	0.583	1000	0.607	0.609	0.577	1000	0.619	0.722	0.620
Maximum	1000	1714	1399	1239	1000	2561	1654	1110	1000	1232	1589	1323	1000	1515	1296	1175	1000	1064	1144	1624	1000	1757	1521	1218
